# Supplementary material for: 177Lu-octreotate therapy for neuroendocrine tumours is enhanced by Hsp90 inhibition
Source: Endocr Relat Cancer. 2019 Feb 7;26(4):437–49. doi: 10.1530/ERC-18-0509 (PMC6391910; doi:10.1530/ERC-18-0509)
Supplement: Supplementary Table 1 [file supplementary_table_1.xlsx]

## Sheet: GOT PSTS signifikanta inhibitor
Supplementary Table 1. Inhibitors that had a significant synergetic effect when combined with external radiation
in SINET cell lines GOT1 and P-STS (P <0.05)
GOT1
Inhibitor	Putative target	Interaction effect	P-value
VER-50589	Hsp90	-53.0539	0.000123221
CH5138303	Hsp90	-49.3807	0.000184743
XL888	Hsp90	-56.9976	0.00046316
NMS-E973	Hsp90	-51.1756	0.00102994
Venetoclax (ABT-199, GDC-0199)	Bcl-2	-52.3811	0.00569208
PTC-209 HBr	BMI-1	-57.1638	0.00601132
4EGI-1	eIF4E/eIF4G	-21.8364	0.00639604
KPT-276	CRM1	-29.0854	0.00796293
PU-H71	Hsp90	-44.8912	0.00902767
KPT-185	CRM1	-70.5176	0.0140548
Naltrexone	Opioid receptor	-25.1815	0.0146232
Apitolisib (GDC-0980)	mTOR, PI3K	-45.4981	0.0148192
I-BET151 (GSK1210151A)	BET	-39.1675	0.0149075
I-BET-762	BET	-31.3239	0.0163268
SNX-2112 (PF-04928473)	Hsp90	-48.2962	0.0172397
WYE-125132 (WYE-132)	mTOR	-28.2119	0.020941
Resminostat	HDAC	-44.5229	0.0229046
Geldanamycin	Hsp90	-43.7511	0.0240839
VER-49009	Hsp90	-57.3765	0.0241751
Onalespib (AT13387)	Hsp90	-36.2155	0.0251071
PFK15	PFKFB3	-35.8137	0.0259288
6H05	Rho	-26.9015	0.0356184
AZD1208	Pim	-58.3222	0.0359755
SGI-1776	Pim	-52.3441	0.0369305
KW-2478	Hsp90	-66.4789	0.0388326
PF-04929113 (SNX-5422)	Hsp90	-44.6917	0.0393599
Dovitinib (TKI-258, CHIR-258)	FGFR, FLT3, c-Kit, VEGFR, PDGFR	-48.9444	0.048312
Triapine	Ribonucleotide reductase	-45.9844	0.0490594
P-STS
Inhibitor	Putative target	Interaction effect	P-value
Formoterol hemifumarate	Adrenergic receptor	-74.6422	0.000810654
EPZ004777	DOT1L	-52.851	0.00251784
Duvelisib (IPI-145, INK1197)	PI3K	-32.2674	0.00271583
Omipalisib (GSK2126458, GSK458)	PI3K,mTOR	-44.8769	0.00322449
Ki16425	LPA receptor	-19.7844	0.00327924
CTEP (RO4956371)	Glutamate receptor	-35.1394	0.00368537
VX-702	p38 MAPK	-17.1905	0.0060866
MNS (3,4-Methylenedioxy-β-nitrostyrene, MDBN)	p97	-20.486	0.00741646
Scopolamine (Hyoscine)	AChR	-38.1395	0.0100468
Ketotifen fumarate	Histamine receptor	-33.9924	0.0103362
Asenapine	5-HT receptor, Adrenergic receptor	-32.261	0.0110894
GW4064	FXR	-50.1904	0.011565
IEM 1754	AMPA	-46.5744	0.0118179
Cetirizine	Histamine receptor	-27.738	0.0136942
Clemastine fumarate	Histamine receptor	-29.911	0.014809
Zosuquidar (LY335979)	P-glycoproteins	-20.3841	0.0196952
Azilsartan medoxomil	RAAS	-29.848	0.0201712
Cinacalcet HCl	AT receptor	-16.9468	0.0204933
Fluvoxamine maleate	5-HT receptor	-25.6146	0.02377
Lumiracoxib	COX-2	-20.2096	0.024293
Chlorambucil	DNA/RNA synthesis	-19.2679	0.0279195
Drospirenone	Estrogen/progestogen receptor	-23.7531	0.0289622
AZ 628	Raf	-22.0338	0.0305721
Pelitinib (EKB-569)	EGFR	-8.49694	0.0315565
I-BET151 (GSK1210151A)	BET	-17.7584	0.0322988
Pioglitazone HCl	PPAR	-44.1911	0.0323193
BRL-54443	5-HT receptor	-29.1424	0.035515
Cilnidipine	Calcium channel	-29.6612	0.0373846
MK-8776 (SCH 900776)	Chk1	-23.3927	0.0379065
Maraviroc	CCR	-27.4653	0.0381338
Genistein	Others	-14.7495	0.0399553
Brinzolamide	Carbonic anhydrase	-26.5992	0.040151
Fluvastatin sodium	HMG-CoA reductase	-13.8373	0.0446116
AS-604850	PI3K	-41.1766	0.0454263
E-64	Cysteine peptidase	-56.1248	0.0459294
Rivastigmine tartrate	AChR	-22.2868	0.0475656
Solifenacin succinate	AChR	-36.0315	0.0492202
